# Supplementary material for: Cytochrome P450 2A6 is associated with macrophage polarization and is a potential biomarker for hepatocellular carcinoma
Source: FEBS Open Bio. 2021 Feb 5;11(3):670–83. doi: 10.1002/2211-5463.13089 (PMC7931228; doi:10.1002/2211-5463.13089)
Supplement: Supplementary file 1 — Table S1. Predicted targets of molecules obtained from Salvia miltiorrhiza. [file FEB4-11-670-s001.xlsx]

## Sheet: 2
MOL ID	NAME	target name
MOL000006	luteolin	Prostaglandin G/H synthase 1
MOL000006	luteolin	Androgen receptor
MOL000006	luteolin	Prostaglandin G/H synthase 2
MOL000006	luteolin	Heat shock protein HSP 90
MOL000006	luteolin	Trypsin-1
MOL000006	luteolin	Nuclear receptor coactivator 2
MOL000006	luteolin	mRNA of PKA Catalytic Subunit C-alpha
MOL000006	luteolin	Dipeptidyl peptidase IV
MOL000006	luteolin	Phosphatidylinositol-4,5-bisphosphate 3-kinase catalytic subunit, gamma isoform
MOL000006	luteolin	Transcription factor p65
MOL000006	luteolin	Epidermal growth factor receptor
MOL000006	luteolin	RAC-alpha serine/threonine-protein kinase
MOL000006	luteolin	Vascular endothelial growth factor A
MOL000006	luteolin	G1/S-specific cyclin-D1
MOL000006	luteolin	Bcl-2-like protein 1
MOL000006	luteolin	Cyclin-dependent kinase inhibitor 1
MOL000006	luteolin	Caspase-9
MOL000006	luteolin	72 kDa type IV collagenase
MOL000006	luteolin	Matrix metalloproteinase-9
MOL000006	luteolin	Mitogen-activated protein kinase 1
MOL000006	luteolin	Interleukin-10
MOL000006	luteolin	Retinoblastoma-associated protein
MOL000006	luteolin	Cell division protein kinase 4
MOL000006	luteolin	Tumor necrosis factor
MOL000006	luteolin	Transcription factor AP-1
MOL000006	luteolin	Interleukin-6
MOL000006	luteolin	Caspase-3
MOL000006	luteolin	Cellular tumor antigen p53
MOL000006	luteolin	NF-kappa-B inhibitor alpha
MOL000006	luteolin	Xanthine dehydrogenase/oxidase
MOL000006	luteolin	DNA topoisomerase 1
MOL000006	luteolin	E3 ubiquitin-protein ligase Mdm2
MOL000006	luteolin	Amyloid beta A4 protein
MOL000006	luteolin	Interstitial collagenase
MOL000006	luteolin	Proliferating cell nuclear antigen
MOL000006	luteolin	Receptor tyrosine-protein kinase erbB-2
MOL000006	luteolin	Peroxisome proliferator-activated receptor gamma
MOL000006	luteolin	Heme oxygenase 1
MOL000006	luteolin	Caspase-7
MOL000006	luteolin	Intercellular adhesion molecule 1
MOL000006	luteolin	Induced myeloid leukemia cell differentiation protein Mcl-1
MOL000006	luteolin	Baculoviral IAP repeat-containing protein 5
MOL000006	luteolin	Interleukin-2
MOL000006	luteolin	G2/mitotic-specific cyclin-B1
MOL000006	luteolin	Tyrosinase
MOL000006	luteolin	Interferon gamma
MOL000006	luteolin	Interleukin-4
MOL000006	luteolin	DNA topoisomerase 2-alpha
MOL000006	luteolin	Glutathione S-transferase P
MOL000006	luteolin	Baculoviral IAP repeat-containing protein 4
MOL000006	luteolin	Solute carrier family 2, facilitated glucose transporter member 4
MOL000006	luteolin	Insulin receptor
MOL000006	luteolin	CD40 ligand
MOL000006	luteolin	Prostaglandin E synthase
MOL000006	luteolin	Kinetochore protein Nuf2
MOL000006	luteolin	Adenylate cyclase type 2
MOL000006	luteolin	Hepatocyte growth factor receptor
MOL000569	digallate	Prostaglandin G/H synthase 2
MOL000569	digallate	Heat shock protein HSP 90
MOL000569	digallate	Aldose reductase
MOL001601	1,2,5,6-tetrahydrotanshinone	Prostaglandin G/H synthase 1
MOL001601	1,2,5,6-tetrahydrotanshinone	Muscarinic acetylcholine receptor M3
MOL001601	1,2,5,6-tetrahydrotanshinone	Muscarinic acetylcholine receptor M1
MOL001601	1,2,5,6-tetrahydrotanshinone	Sodium channel protein type 5 subunit alpha
MOL001601	1,2,5,6-tetrahydrotanshinone	Muscarinic acetylcholine receptor M5
MOL001601	1,2,5,6-tetrahydrotanshinone	Prostaglandin G/H synthase 2
MOL001601	1,2,5,6-tetrahydrotanshinone	5-hydroxytryptamine receptor 3A
MOL001601	1,2,5,6-tetrahydrotanshinone	Carbonic anhydrase II
MOL001601	1,2,5,6-tetrahydrotanshinone	Muscarinic acetylcholine receptor M4
MOL001601	1,2,5,6-tetrahydrotanshinone	Retinoic acid receptor RXR-alpha
MOL001601	1,2,5,6-tetrahydrotanshinone	Delta-type opioid receptor
MOL001601	1,2,5,6-tetrahydrotanshinone	CGMP-inhibited 3',5'-cyclic phosphodiesterase A
MOL001601	1,2,5,6-tetrahydrotanshinone	Alpha-1A adrenergic receptor
MOL001601	1,2,5,6-tetrahydrotanshinone	Muscarinic acetylcholine receptor M2
MOL001601	1,2,5,6-tetrahydrotanshinone	Alpha-1B adrenergic receptor
MOL001601	1,2,5,6-tetrahydrotanshinone	Sodium-dependent dopamine transporter
MOL001601	1,2,5,6-tetrahydrotanshinone	Beta-2 adrenergic receptor
MOL001601	1,2,5,6-tetrahydrotanshinone	Alpha-1D adrenergic receptor
MOL001601	1,2,5,6-tetrahydrotanshinone	DNA topoisomerase II
MOL001601	1,2,5,6-tetrahydrotanshinone	Mu-type opioid receptor
MOL001601	1,2,5,6-tetrahydrotanshinone	Gamma-aminobutyric acid receptor subunit alpha-1
MOL001601	1,2,5,6-tetrahydrotanshinone	Heat shock protein HSP 90
MOL001601	1,2,5,6-tetrahydrotanshinone	Neuronal acetylcholine receptor protein, alpha-7 chain
MOL001601	1,2,5,6-tetrahydrotanshinone	Nuclear receptor coactivator 2
MOL001601	1,2,5,6-tetrahydrotanshinone	Nuclear receptor coactivator 1
MOL001601	1,2,5,6-tetrahydrotanshinone	Dopamine D1 receptor
MOL001601	1,2,5,6-tetrahydrotanshinone	5-hydroxytryptamine 2A receptor
MOL001601	1,2,5,6-tetrahydrotanshinone	Sodium-dependent serotonin transporter
MOL001601	1,2,5,6-tetrahydrotanshinone	Ig gamma-1 chain C region
MOL001659	Poriferasterol	Progesterone receptor
MOL001659	Poriferasterol	Mineralocorticoid receptor
MOL001771	poriferast-5-en-3beta-ol	Progesterone receptor
MOL001771	poriferast-5-en-3beta-ol	Nuclear receptor coactivator 2
MOL001942	isoimperatorin	Prostaglandin G/H synthase 2
MOL002222	sugiol	Muscarinic acetylcholine receptor M3
MOL002222	sugiol	Muscarinic acetylcholine receptor M1
MOL002222	sugiol	Sodium channel protein type 5 subunit alpha
MOL002222	sugiol	Muscarinic acetylcholine receptor M5
MOL002222	sugiol	Prostaglandin G/H synthase 2
MOL002222	sugiol	Carbonic anhydrase II
MOL002222	sugiol	Muscarinic acetylcholine receptor M4
MOL002222	sugiol	Delta-type opioid receptor
MOL002222	sugiol	Acetylcholinesterase
MOL002222	sugiol	Alpha-1A adrenergic receptor
MOL002222	sugiol	Muscarinic acetylcholine receptor M2
MOL002222	sugiol	Alpha-1B adrenergic receptor
MOL002222	sugiol	Beta-2 adrenergic receptor
MOL002222	sugiol	Alpha-1D adrenergic receptor
MOL002222	sugiol	D(2) dopamine receptor
MOL002222	sugiol	Mu-type opioid receptor
MOL002222	sugiol	Neuronal acetylcholine receptor protein, alpha-7 chain
MOL002651	Dehydrotanshinone II A	Dopamine D1 receptor
MOL002651	Dehydrotanshinone II A	Muscarinic acetylcholine receptor M3
MOL002651	Dehydrotanshinone II A	Thrombin
MOL002651	Dehydrotanshinone II A	Muscarinic acetylcholine receptor M1
MOL002651	Dehydrotanshinone II A	Estrogen receptor
MOL002651	Dehydrotanshinone II A	Androgen receptor
MOL002651	Dehydrotanshinone II A	Sodium channel protein type 5 subunit alpha
MOL002651	Dehydrotanshinone II A	Peroxisome proliferator activated receptor gamma
MOL002651	Dehydrotanshinone II A	Muscarinic acetylcholine receptor M5
MOL002651	Dehydrotanshinone II A	Prostaglandin G/H synthase 2
MOL002651	Dehydrotanshinone II A	Muscarinic acetylcholine receptor M4
MOL002651	Dehydrotanshinone II A	Delta-type opioid receptor
MOL002651	Dehydrotanshinone II A	Acetylcholinesterase
MOL002651	Dehydrotanshinone II A	5-hydroxytryptamine 2A receptor
MOL002651	Dehydrotanshinone II A	Alpha-1A adrenergic receptor
MOL002651	Dehydrotanshinone II A	Beta-2 adrenergic receptor
MOL002651	Dehydrotanshinone II A	Mu-type opioid receptor
MOL002651	Dehydrotanshinone II A	Gamma-aminobutyric acid receptor subunit alpha-1
MOL002651	Dehydrotanshinone II A	Dipeptidyl peptidase IV
MOL002651	Dehydrotanshinone II A	Neuronal acetylcholine receptor protein, alpha-7 chain
MOL002651	Dehydrotanshinone II A	Nuclear receptor coactivator 1
MOL002776	Baicalin	Coagulation factor Xa
MOL002776	Baicalin	mRNA of Protein-tyrosine phosphatase, non-receptor type 1
MOL007036	5,6-dihydroxy-7-isopropyl-1,1-dimethyl-2,3-dihydrophenanthren-4-one	Prostaglandin G/H synthase 1
MOL007036	5,6-dihydroxy-7-isopropyl-1,1-dimethyl-2,3-dihydrophenanthren-4-one	Muscarinic acetylcholine receptor M3
MOL007036	5,6-dihydroxy-7-isopropyl-1,1-dimethyl-2,3-dihydrophenanthren-4-one	Muscarinic acetylcholine receptor M1
MOL007036	5,6-dihydroxy-7-isopropyl-1,1-dimethyl-2,3-dihydrophenanthren-4-one	Sodium channel protein type 5 subunit alpha
MOL007036	5,6-dihydroxy-7-isopropyl-1,1-dimethyl-2,3-dihydrophenanthren-4-one	Prostaglandin G/H synthase 2
MOL007036	5,6-dihydroxy-7-isopropyl-1,1-dimethyl-2,3-dihydrophenanthren-4-one	Carbonic anhydrase II
MOL007036	5,6-dihydroxy-7-isopropyl-1,1-dimethyl-2,3-dihydrophenanthren-4-one	Retinoic acid receptor RXR-alpha
MOL007036	5,6-dihydroxy-7-isopropyl-1,1-dimethyl-2,3-dihydrophenanthren-4-one	Acetylcholinesterase
MOL007036	5,6-dihydroxy-7-isopropyl-1,1-dimethyl-2,3-dihydrophenanthren-4-one	Alpha-1A adrenergic receptor
MOL007036	5,6-dihydroxy-7-isopropyl-1,1-dimethyl-2,3-dihydrophenanthren-4-one	Alpha-1B adrenergic receptor
MOL007036	5,6-dihydroxy-7-isopropyl-1,1-dimethyl-2,3-dihydrophenanthren-4-one	Beta-2 adrenergic receptor
MOL007036	5,6-dihydroxy-7-isopropyl-1,1-dimethyl-2,3-dihydrophenanthren-4-one	DNA topoisomerase II
MOL007036	5,6-dihydroxy-7-isopropyl-1,1-dimethyl-2,3-dihydrophenanthren-4-one	Mu-type opioid receptor
MOL007036	5,6-dihydroxy-7-isopropyl-1,1-dimethyl-2,3-dihydrophenanthren-4-one	Ig gamma-1 chain C region
MOL007036	5,6-dihydroxy-7-isopropyl-1,1-dimethyl-2,3-dihydrophenanthren-4-one	Nuclear receptor coactivator 2
MOL007036	5,6-dihydroxy-7-isopropyl-1,1-dimethyl-2,3-dihydrophenanthren-4-one	Nuclear receptor coactivator 1
MOL007036	5,6-dihydroxy-7-isopropyl-1,1-dimethyl-2,3-dihydrophenanthren-4-one	Calmodulin
MOL007041	2-isopropyl-8-methylphenanthrene-3,4-dione	Prostaglandin G/H synthase 1
MOL007041	2-isopropyl-8-methylphenanthrene-3,4-dione	Dopamine D1 receptor
MOL007041	2-isopropyl-8-methylphenanthrene-3,4-dione	Muscarinic acetylcholine receptor M3
MOL007041	2-isopropyl-8-methylphenanthrene-3,4-dione	Muscarinic acetylcholine receptor M1
MOL007041	2-isopropyl-8-methylphenanthrene-3,4-dione	Estrogen receptor
MOL007041	2-isopropyl-8-methylphenanthrene-3,4-dione	Androgen receptor
MOL007041	2-isopropyl-8-methylphenanthrene-3,4-dione	Sodium channel protein type 5 subunit alpha
MOL007041	2-isopropyl-8-methylphenanthrene-3,4-dione	Peroxisome proliferator activated receptor gamma
MOL007041	2-isopropyl-8-methylphenanthrene-3,4-dione	Muscarinic acetylcholine receptor M5
MOL007041	2-isopropyl-8-methylphenanthrene-3,4-dione	Prostaglandin G/H synthase 2
MOL007041	2-isopropyl-8-methylphenanthrene-3,4-dione	Nitric-oxide synthase, endothelial
MOL007041	2-isopropyl-8-methylphenanthrene-3,4-dione	5-hydroxytryptamine receptor 3A
MOL007041	2-isopropyl-8-methylphenanthrene-3,4-dione	Muscarinic acetylcholine receptor M4
MOL007041	2-isopropyl-8-methylphenanthrene-3,4-dione	Retinoic acid receptor RXR-alpha
MOL007041	2-isopropyl-8-methylphenanthrene-3,4-dione	5-hydroxytryptamine 2A receptor
MOL007041	2-isopropyl-8-methylphenanthrene-3,4-dione	Alpha-1A adrenergic receptor
MOL007041	2-isopropyl-8-methylphenanthrene-3,4-dione	Muscarinic acetylcholine receptor M2
MOL007041	2-isopropyl-8-methylphenanthrene-3,4-dione	Alpha-1B adrenergic receptor
MOL007041	2-isopropyl-8-methylphenanthrene-3,4-dione	Sodium-dependent dopamine transporter
MOL007041	2-isopropyl-8-methylphenanthrene-3,4-dione	Beta-2 adrenergic receptor
MOL007041	2-isopropyl-8-methylphenanthrene-3,4-dione	Alpha-1D adrenergic receptor
MOL007041	2-isopropyl-8-methylphenanthrene-3,4-dione	Sodium-dependent serotonin transporter
MOL007041	2-isopropyl-8-methylphenanthrene-3,4-dione	Mu-type opioid receptor
MOL007041	2-isopropyl-8-methylphenanthrene-3,4-dione	Gamma-aminobutyric acid receptor subunit alpha-1
MOL007041	2-isopropyl-8-methylphenanthrene-3,4-dione	Cell division protein kinase 2
MOL007041	2-isopropyl-8-methylphenanthrene-3,4-dione	Phosphatidylinositol-4,5-bisphosphate 3-kinase catalytic subunit, gamma isoform
MOL007041	2-isopropyl-8-methylphenanthrene-3,4-dione	Neuronal acetylcholine receptor protein, alpha-7 chain
MOL007041	2-isopropyl-8-methylphenanthrene-3,4-dione	mRNA of PKA Catalytic Subunit C-alpha
MOL007041	2-isopropyl-8-methylphenanthrene-3,4-dione	Ig gamma-1 chain C region
MOL007041	2-isopropyl-8-methylphenanthrene-3,4-dione	Proto-oncogene serine/threonine-protein kinase Pim-1
MOL007041	2-isopropyl-8-methylphenanthrene-3,4-dione	Cyclin-A2
MOL007041	2-isopropyl-8-methylphenanthrene-3,4-dione	Nuclear receptor coactivator 2
MOL007041	2-isopropyl-8-methylphenanthrene-3,4-dione	Calmodulin
MOL007045	3α-hydroxytanshinoneⅡa	Thrombin
MOL007045	3α-hydroxytanshinoneⅡa	Muscarinic acetylcholine receptor M1
MOL007045	3α-hydroxytanshinoneⅡa	Sodium channel protein type 5 subunit alpha
MOL007045	3α-hydroxytanshinoneⅡa	Muscarinic acetylcholine receptor M5
MOL007045	3α-hydroxytanshinoneⅡa	Prostaglandin G/H synthase 2
MOL007045	3α-hydroxytanshinoneⅡa	Delta-type opioid receptor
MOL007045	3α-hydroxytanshinoneⅡa	Acetylcholinesterase
MOL007045	3α-hydroxytanshinoneⅡa	Beta-2 adrenergic receptor
MOL007045	3α-hydroxytanshinoneⅡa	Mu-type opioid receptor
MOL007045	3α-hydroxytanshinoneⅡa	Dipeptidyl peptidase IV
MOL007045	3α-hydroxytanshinoneⅡa	Neuronal acetylcholine receptor protein, alpha-7 chain
MOL007045	3α-hydroxytanshinoneⅡa	Trypsin-1
MOL007045	3α-hydroxytanshinoneⅡa	Nuclear receptor coactivator 1
MOL007048	(E)-3-[2-(3,4-dihydroxyphenyl)-7-hydroxy-benzofuran-4-yl]acrylic acid	Prostaglandin G/H synthase 2
MOL007048	(E)-3-[2-(3,4-dihydroxyphenyl)-7-hydroxy-benzofuran-4-yl]acrylic acid	mRNA of Protein-tyrosine phosphatase, non-receptor type 1
MOL007048	(E)-3-[2-(3,4-dihydroxyphenyl)-7-hydroxy-benzofuran-4-yl]acrylic acid	Heat shock protein HSP 90
MOL007049	4-methylenemiltirone	Prostaglandin G/H synthase 1
MOL007049	4-methylenemiltirone	Dopamine D1 receptor
MOL007049	4-methylenemiltirone	Muscarinic acetylcholine receptor M3
MOL007049	4-methylenemiltirone	Muscarinic acetylcholine receptor M1
MOL007049	4-methylenemiltirone	Estrogen receptor
MOL007049	4-methylenemiltirone	Androgen receptor
MOL007049	4-methylenemiltirone	Sodium channel protein type 5 subunit alpha
MOL007049	4-methylenemiltirone	Peroxisome proliferator activated receptor gamma
MOL007049	4-methylenemiltirone	Muscarinic acetylcholine receptor M5
MOL007049	4-methylenemiltirone	Prostaglandin G/H synthase 2
MOL007049	4-methylenemiltirone	Nitric-oxide synthase, endothelial
MOL007049	4-methylenemiltirone	Alpha-2A adrenergic receptor
MOL007049	4-methylenemiltirone	Carbonic anhydrase II
MOL007049	4-methylenemiltirone	Alpha-2C adrenergic receptor
MOL007049	4-methylenemiltirone	Muscarinic acetylcholine receptor M4
MOL007049	4-methylenemiltirone	Retinoic acid receptor RXR-alpha
MOL007049	4-methylenemiltirone	Delta-type opioid receptor
MOL007049	4-methylenemiltirone	5-hydroxytryptamine 2A receptor
MOL007049	4-methylenemiltirone	Alpha-1A adrenergic receptor
MOL007049	4-methylenemiltirone	Muscarinic acetylcholine receptor M2
MOL007049	4-methylenemiltirone	Alpha-1B adrenergic receptor
MOL007049	4-methylenemiltirone	Sodium-dependent dopamine transporter
MOL007049	4-methylenemiltirone	Beta-2 adrenergic receptor
MOL007049	4-methylenemiltirone	Alpha-1D adrenergic receptor
MOL007049	4-methylenemiltirone	DNA topoisomerase II
MOL007049	4-methylenemiltirone	Sodium-dependent serotonin transporter
MOL007049	4-methylenemiltirone	D(2) dopamine receptor
MOL007049	4-methylenemiltirone	Mu-type opioid receptor
MOL007049	4-methylenemiltirone	Gamma-aminobutyric acid receptor subunit alpha-1
MOL007049	4-methylenemiltirone	Neuronal acetylcholine receptor protein, alpha-7 chain
MOL007049	4-methylenemiltirone	mRNA of PKA Catalytic Subunit C-alpha
MOL007049	4-methylenemiltirone	Nuclear receptor coactivator 2
MOL007049	4-methylenemiltirone	Nuclear receptor coactivator 1
MOL007050	2-(4-hydroxy-3-methoxyphenyl)-5-(3-hydroxypropyl)-7-methoxy-3-benzofurancarboxaldehyde	Nitric oxide synthase, inducible
MOL007050	2-(4-hydroxy-3-methoxyphenyl)-5-(3-hydroxypropyl)-7-methoxy-3-benzofurancarboxaldehyde	Thrombin
MOL007050	2-(4-hydroxy-3-methoxyphenyl)-5-(3-hydroxypropyl)-7-methoxy-3-benzofurancarboxaldehyde	Estrogen receptor
MOL007050	2-(4-hydroxy-3-methoxyphenyl)-5-(3-hydroxypropyl)-7-methoxy-3-benzofurancarboxaldehyde	Androgen receptor
MOL007050	2-(4-hydroxy-3-methoxyphenyl)-5-(3-hydroxypropyl)-7-methoxy-3-benzofurancarboxaldehyde	Peroxisome proliferator activated receptor gamma
MOL007050	2-(4-hydroxy-3-methoxyphenyl)-5-(3-hydroxypropyl)-7-methoxy-3-benzofurancarboxaldehyde	Estrogen receptor beta
MOL007050	2-(4-hydroxy-3-methoxyphenyl)-5-(3-hydroxypropyl)-7-methoxy-3-benzofurancarboxaldehyde	Mitogen-activated protein kinase 14
MOL007050	2-(4-hydroxy-3-methoxyphenyl)-5-(3-hydroxypropyl)-7-methoxy-3-benzofurancarboxaldehyde	Glycogen synthase kinase-3 beta
MOL007050	2-(4-hydroxy-3-methoxyphenyl)-5-(3-hydroxypropyl)-7-methoxy-3-benzofurancarboxaldehyde	Heat shock protein HSP 90
MOL007050	2-(4-hydroxy-3-methoxyphenyl)-5-(3-hydroxypropyl)-7-methoxy-3-benzofurancarboxaldehyde	Cell division protein kinase 2
MOL007050	2-(4-hydroxy-3-methoxyphenyl)-5-(3-hydroxypropyl)-7-methoxy-3-benzofurancarboxaldehyde	Proto-oncogene serine/threonine-protein kinase Pim-1
MOL007050	2-(4-hydroxy-3-methoxyphenyl)-5-(3-hydroxypropyl)-7-methoxy-3-benzofurancarboxaldehyde	Cyclin-A2
MOL007058	formyltanshinone	Thrombin
MOL007058	formyltanshinone	Androgen receptor
MOL007058	formyltanshinone	Prostaglandin G/H synthase 2
MOL007058	formyltanshinone	Retinoic acid receptor RXR-alpha
MOL007058	formyltanshinone	Dipeptidyl peptidase IV
MOL007058	formyltanshinone	Phosphatidylinositol-4,5-bisphosphate 3-kinase catalytic subunit, gamma isoform
MOL007058	formyltanshinone	mRNA of PKA Catalytic Subunit C-alpha
MOL007058	formyltanshinone	Nuclear receptor coactivator 1
MOL007059	3-beta-Hydroxymethyllenetanshiquinone	Dopamine D1 receptor
MOL007059	3-beta-Hydroxymethyllenetanshiquinone	Thrombin
MOL007059	3-beta-Hydroxymethyllenetanshiquinone	Muscarinic acetylcholine receptor M1
MOL007059	3-beta-Hydroxymethyllenetanshiquinone	Prostaglandin G/H synthase 2
MOL007059	3-beta-Hydroxymethyllenetanshiquinone	Carbonic anhydrase II
MOL007059	3-beta-Hydroxymethyllenetanshiquinone	Retinoic acid receptor RXR-alpha
MOL007059	3-beta-Hydroxymethyllenetanshiquinone	Delta-type opioid receptor
MOL007059	3-beta-Hydroxymethyllenetanshiquinone	Acetylcholinesterase
MOL007059	3-beta-Hydroxymethyllenetanshiquinone	Alpha-1A adrenergic receptor
MOL007059	3-beta-Hydroxymethyllenetanshiquinone	Beta-2 adrenergic receptor
MOL007059	3-beta-Hydroxymethyllenetanshiquinone	Mu-type opioid receptor
MOL007059	3-beta-Hydroxymethyllenetanshiquinone	Dipeptidyl peptidase IV
MOL007059	3-beta-Hydroxymethyllenetanshiquinone	Heat shock protein HSP 90
MOL007059	3-beta-Hydroxymethyllenetanshiquinone	Neuronal acetylcholine receptor protein, alpha-7 chain
MOL007059	3-beta-Hydroxymethyllenetanshiquinone	Ig gamma-1 chain C region
MOL007059	3-beta-Hydroxymethyllenetanshiquinone	Trypsin-1
MOL007059	3-beta-Hydroxymethyllenetanshiquinone	Nuclear receptor coactivator 1
MOL007061	Methylenetanshinquinone	Dopamine D1 receptor
MOL007061	Methylenetanshinquinone	Muscarinic acetylcholine receptor M3
MOL007061	Methylenetanshinquinone	Thrombin
MOL007061	Methylenetanshinquinone	Muscarinic acetylcholine receptor M1
MOL007061	Methylenetanshinquinone	Sodium channel protein type 5 subunit alpha
MOL007061	Methylenetanshinquinone	Muscarinic acetylcholine receptor M5
MOL007061	Methylenetanshinquinone	Prostaglandin G/H synthase 2
MOL007061	Methylenetanshinquinone	Carbonic anhydrase II
MOL007061	Methylenetanshinquinone	Retinoic acid receptor RXR-alpha
MOL007061	Methylenetanshinquinone	Delta-type opioid receptor
MOL007061	Methylenetanshinquinone	Acetylcholinesterase
MOL007061	Methylenetanshinquinone	5-hydroxytryptamine 2A receptor
MOL007061	Methylenetanshinquinone	Alpha-1A adrenergic receptor
MOL007061	Methylenetanshinquinone	Muscarinic acetylcholine receptor M2
MOL007061	Methylenetanshinquinone	Beta-2 adrenergic receptor
MOL007061	Methylenetanshinquinone	Sodium-dependent serotonin transporter
MOL007061	Methylenetanshinquinone	Mu-type opioid receptor
MOL007061	Methylenetanshinquinone	Gamma-aminobutyric acid receptor subunit alpha-1
MOL007061	Methylenetanshinquinone	Dipeptidyl peptidase IV
MOL007061	Methylenetanshinquinone	Heat shock protein HSP 90
MOL007061	Methylenetanshinquinone	Neuronal acetylcholine receptor protein, alpha-7 chain
MOL007061	Methylenetanshinquinone	Ig gamma-1 chain C region
MOL007061	Methylenetanshinquinone	Trypsin-1
MOL007061	Methylenetanshinquinone	Nuclear receptor coactivator 1
MOL007063	przewalskin a	Mineralocorticoid receptor
MOL007063	przewalskin a	Glucocorticoid receptor
MOL007064	przewalskin b	Prostaglandin G/H synthase 2
MOL007064	przewalskin b	Progesterone receptor
MOL007064	przewalskin b	Mineralocorticoid receptor
MOL007064	przewalskin b	Glucocorticoid receptor
MOL007064	przewalskin b	Nuclear receptor coactivator 2
MOL007064	przewalskin b	Nuclear receptor coactivator 1
MOL007068	Przewaquinone B	Thrombin
MOL007068	Przewaquinone B	Prostaglandin G/H synthase 2
MOL007068	Przewaquinone B	Retinoic acid receptor RXR-alpha
MOL007068	Przewaquinone B	Dipeptidyl peptidase IV
MOL007068	Przewaquinone B	Heat shock protein HSP 90
MOL007068	Przewaquinone B	Phosphatidylinositol-4,5-bisphosphate 3-kinase catalytic subunit, gamma isoform
MOL007068	Przewaquinone B	Ig gamma-1 chain C region
MOL007068	Przewaquinone B	Trypsin-1
MOL007068	Przewaquinone B	Nuclear receptor coactivator 1
MOL007069	przewaquinone c	Prostaglandin G/H synthase 1
MOL007069	przewaquinone c	Dopamine D1 receptor
MOL007069	przewaquinone c	Muscarinic acetylcholine receptor M3
MOL007069	przewaquinone c	Thrombin
MOL007069	przewaquinone c	Muscarinic acetylcholine receptor M1
MOL007069	przewaquinone c	Sodium channel protein type 5 subunit alpha
MOL007069	przewaquinone c	Muscarinic acetylcholine receptor M5
MOL007069	przewaquinone c	Prostaglandin G/H synthase 2
MOL007069	przewaquinone c	Carbonic anhydrase II
MOL007069	przewaquinone c	Muscarinic acetylcholine receptor M4
MOL007069	przewaquinone c	Delta-type opioid receptor
MOL007069	przewaquinone c	Acetylcholinesterase
MOL007069	przewaquinone c	Alpha-1A adrenergic receptor
MOL007069	przewaquinone c	Muscarinic acetylcholine receptor M2
MOL007069	przewaquinone c	Beta-2 adrenergic receptor
MOL007069	przewaquinone c	Mu-type opioid receptor
MOL007069	przewaquinone c	Gamma-aminobutyric acid receptor subunit alpha-1
MOL007069	przewaquinone c	Dipeptidyl peptidase IV
MOL007069	przewaquinone c	Heat shock protein HSP 90
MOL007069	przewaquinone c	Phosphatidylinositol-4,5-bisphosphate 3-kinase catalytic subunit, gamma isoform
MOL007069	przewaquinone c	Neuronal acetylcholine receptor protein, alpha-7 chain
MOL007069	przewaquinone c	Nuclear receptor coactivator 1
MOL007070	(6S,7R)-6,7-dihydroxy-1,6-dimethyl-8,9-dihydro-7H-naphtho[8,7-g]benzofuran-10,11-dione	Thrombin
MOL007070	(6S,7R)-6,7-dihydroxy-1,6-dimethyl-8,9-dihydro-7H-naphtho[8,7-g]benzofuran-10,11-dione	Prostaglandin G/H synthase 2
MOL007070	(6S,7R)-6,7-dihydroxy-1,6-dimethyl-8,9-dihydro-7H-naphtho[8,7-g]benzofuran-10,11-dione	Carbonic anhydrase II
MOL007070	(6S,7R)-6,7-dihydroxy-1,6-dimethyl-8,9-dihydro-7H-naphtho[8,7-g]benzofuran-10,11-dione	Acetylcholinesterase
MOL007070	(6S,7R)-6,7-dihydroxy-1,6-dimethyl-8,9-dihydro-7H-naphtho[8,7-g]benzofuran-10,11-dione	Dipeptidyl peptidase IV
MOL007070	(6S,7R)-6,7-dihydroxy-1,6-dimethyl-8,9-dihydro-7H-naphtho[8,7-g]benzofuran-10,11-dione	Heat shock protein HSP 90
MOL007070	(6S,7R)-6,7-dihydroxy-1,6-dimethyl-8,9-dihydro-7H-naphtho[8,7-g]benzofuran-10,11-dione	Trypsin-1
MOL007070	(6S,7R)-6,7-dihydroxy-1,6-dimethyl-8,9-dihydro-7H-naphtho[8,7-g]benzofuran-10,11-dione	Nuclear receptor coactivator 1
MOL007071	przewaquinone f	Thrombin
MOL007071	przewaquinone f	Prostaglandin G/H synthase 2
MOL007071	przewaquinone f	Dipeptidyl peptidase IV
MOL007071	przewaquinone f	Trypsin-1
MOL007071	przewaquinone f	Nuclear receptor coactivator 1
MOL007077	sclareol	Prostaglandin G/H synthase 2
MOL007079	tanshinaldehyde	Dopamine D1 receptor
MOL007079	tanshinaldehyde	Thrombin
MOL007079	tanshinaldehyde	Muscarinic acetylcholine receptor M1
MOL007079	tanshinaldehyde	Prostaglandin G/H synthase 2
MOL007079	tanshinaldehyde	Delta-type opioid receptor
MOL007079	tanshinaldehyde	Acetylcholinesterase
MOL007079	tanshinaldehyde	5-hydroxytryptamine 2A receptor
MOL007079	tanshinaldehyde	Beta-2 adrenergic receptor
MOL007079	tanshinaldehyde	Mu-type opioid receptor
MOL007079	tanshinaldehyde	Dipeptidyl peptidase IV
MOL007079	tanshinaldehyde	Neuronal acetylcholine receptor protein, alpha-7 chain
MOL007079	tanshinaldehyde	Trypsin-1
MOL007079	tanshinaldehyde	Nuclear receptor coactivator 1
MOL007081	Danshenol B	Prostaglandin G/H synthase 2
MOL007081	Danshenol B	Carbonic anhydrase II
MOL007081	Danshenol B	Progesterone receptor
MOL007081	Danshenol B	DNA topoisomerase II
MOL007081	Danshenol B	Mu-type opioid receptor
MOL007081	Danshenol B	Glucocorticoid receptor
MOL007081	Danshenol B	Heat shock protein HSP 90
MOL007081	Danshenol B	Nuclear receptor coactivator 1
MOL007082	Danshenol A	Prostaglandin G/H synthase 1
MOL007082	Danshenol A	Potassium voltage-gated channel subfamily H member 2
MOL007082	Danshenol A	Sodium channel protein type 5 subunit alpha
MOL007082	Danshenol A	Coagulation factor Xa
MOL007082	Danshenol A	Prostaglandin G/H synthase 2
MOL007082	Danshenol A	Retinoic acid receptor RXR-alpha
MOL007082	Danshenol A	Phosphatidylinositol-4,5-bisphosphate 3-kinase catalytic subunit, gamma isoform
MOL007082	Danshenol A	Nuclear receptor coactivator 1
MOL007082	Danshenol A	Calcium-activated potassium channel subunit alpha 1
MOL007085	Salvilenone	Prostaglandin G/H synthase 1
MOL007085	Salvilenone	Estrogen receptor
MOL007085	Salvilenone	Androgen receptor
MOL007085	Salvilenone	Muscarinic acetylcholine receptor M5
MOL007085	Salvilenone	Prostaglandin G/H synthase 2
MOL007085	Salvilenone	5-hydroxytryptamine receptor 3A
MOL007085	Salvilenone	Estrogen receptor beta
MOL007085	Salvilenone	Proto-oncogene serine/threonine-protein kinase Pim-1
MOL007088	cryptotanshinone	Prostaglandin G/H synthase 1
MOL007088	cryptotanshinone	Dopamine D1 receptor
MOL007088	cryptotanshinone	Muscarinic acetylcholine receptor M3
MOL007088	cryptotanshinone	Muscarinic acetylcholine receptor M1
MOL007088	cryptotanshinone	Sodium channel protein type 5 subunit alpha
MOL007088	cryptotanshinone	Muscarinic acetylcholine receptor M5
MOL007088	cryptotanshinone	Prostaglandin G/H synthase 2
MOL007088	cryptotanshinone	Carbonic anhydrase II
MOL007088	cryptotanshinone	Muscarinic acetylcholine receptor M4
MOL007088	cryptotanshinone	Delta-type opioid receptor
MOL007088	cryptotanshinone	Alpha-1A adrenergic receptor
MOL007088	cryptotanshinone	Muscarinic acetylcholine receptor M2
MOL007088	cryptotanshinone	Alpha-1B adrenergic receptor
MOL007088	cryptotanshinone	Beta-2 adrenergic receptor
MOL007088	cryptotanshinone	Alpha-1D adrenergic receptor
MOL007088	cryptotanshinone	DNA topoisomerase II
MOL007088	cryptotanshinone	Mu-type opioid receptor
MOL007088	cryptotanshinone	Neuronal acetylcholine receptor protein, alpha-7 chain
MOL007088	cryptotanshinone	Nuclear receptor coactivator 2
MOL007088	cryptotanshinone	Nuclear receptor coactivator 1
MOL007088	cryptotanshinone	Progesterone receptor
MOL007088	cryptotanshinone	Gamma-aminobutyric acid receptor subunit alpha-1
MOL007088	cryptotanshinone	Transcription factor p65
MOL007088	cryptotanshinone	Signal transducer and activator of transcription 3
MOL007088	cryptotanshinone	G1/S-specific cyclin-D1
MOL007088	cryptotanshinone	Bcl-2-like protein 1
MOL007088	cryptotanshinone	Tumor necrosis factor
MOL007088	cryptotanshinone	Amyloid beta A4 protein
MOL007088	cryptotanshinone	Endothelin-1
MOL007088	cryptotanshinone	Baculoviral IAP repeat-containing protein 5
MOL007093	dan-shexinkum d	Nitric oxide synthase, inducible
MOL007093	dan-shexinkum d	Prostaglandin G/H synthase 1
MOL007093	dan-shexinkum d	Thrombin
MOL007093	dan-shexinkum d	Potassium voltage-gated channel subfamily H member 2
MOL007093	dan-shexinkum d	Muscarinic acetylcholine receptor M1
MOL007093	dan-shexinkum d	Estrogen receptor
MOL007093	dan-shexinkum d	Androgen receptor
MOL007093	dan-shexinkum d	Sodium channel protein type 5 subunit alpha
MOL007093	dan-shexinkum d	Peroxisome proliferator activated receptor gamma
MOL007093	dan-shexinkum d	Coagulation factor Xa
MOL007093	dan-shexinkum d	Prostaglandin G/H synthase 2
MOL007093	dan-shexinkum d	Carbonic anhydrase II
MOL007093	dan-shexinkum d	Retinoic acid receptor RXR-alpha
MOL007093	dan-shexinkum d	Acetylcholinesterase
MOL007093	dan-shexinkum d	Alpha-1B adrenergic receptor
MOL007093	dan-shexinkum d	Beta-2 adrenergic receptor
MOL007093	dan-shexinkum d	DNA topoisomerase II
MOL007093	dan-shexinkum d	Estrogen receptor beta
MOL007093	dan-shexinkum d	Dipeptidyl peptidase IV
MOL007093	dan-shexinkum d	Glycogen synthase kinase-3 beta
MOL007093	dan-shexinkum d	Cell division protein kinase 2
MOL007093	dan-shexinkum d	Serine/threonine-protein kinase Chk1
MOL007093	dan-shexinkum d	Ig gamma-1 chain C region
MOL007093	dan-shexinkum d	Trypsin-1
MOL007093	dan-shexinkum d	Proto-oncogene serine/threonine-protein kinase Pim-1
MOL007093	dan-shexinkum d	Cyclin-A2
MOL007093	dan-shexinkum d	Nuclear receptor coactivator 2
MOL007093	dan-shexinkum d	Nuclear receptor coactivator 1
MOL007093	dan-shexinkum d	Calmodulin
MOL007094	danshenspiroketallactone	Prostaglandin G/H synthase 1
MOL007094	danshenspiroketallactone	Dopamine D1 receptor
MOL007094	danshenspiroketallactone	Muscarinic acetylcholine receptor M3
MOL007094	danshenspiroketallactone	Thrombin
MOL007094	danshenspiroketallactone	Muscarinic acetylcholine receptor M1
MOL007094	danshenspiroketallactone	Estrogen receptor
MOL007094	danshenspiroketallactone	Sodium channel protein type 5 subunit alpha
MOL007094	danshenspiroketallactone	Muscarinic acetylcholine receptor M5
MOL007094	danshenspiroketallactone	Prostaglandin G/H synthase 2
MOL007094	danshenspiroketallactone	Carbonic anhydrase II
MOL007094	danshenspiroketallactone	Muscarinic acetylcholine receptor M4
MOL007094	danshenspiroketallactone	Retinoic acid receptor RXR-alpha
MOL007094	danshenspiroketallactone	Acetylcholinesterase
MOL007094	danshenspiroketallactone	Alpha-1A adrenergic receptor
MOL007094	danshenspiroketallactone	Muscarinic acetylcholine receptor M2
MOL007094	danshenspiroketallactone	Alpha-1B adrenergic receptor
MOL007094	danshenspiroketallactone	Beta-2 adrenergic receptor
MOL007094	danshenspiroketallactone	Alpha-1D adrenergic receptor
MOL007094	danshenspiroketallactone	Neuronal acetylcholine receptor subunit alpha-2
MOL007094	danshenspiroketallactone	Sodium-dependent serotonin transporter
MOL007094	danshenspiroketallactone	Mu-type opioid receptor
MOL007094	danshenspiroketallactone	Gamma-aminobutyric acid receptor subunit alpha-1
MOL007094	danshenspiroketallactone	Dipeptidyl peptidase IV
MOL007094	danshenspiroketallactone	Heat shock protein HSP 90
MOL007094	danshenspiroketallactone	Neuronal acetylcholine receptor protein, alpha-7 chain
MOL007098	deoxyneocryptotanshinone	Prostaglandin G/H synthase 1
MOL007098	deoxyneocryptotanshinone	Dopamine D1 receptor
MOL007098	deoxyneocryptotanshinone	Muscarinic acetylcholine receptor M3
MOL007098	deoxyneocryptotanshinone	Muscarinic acetylcholine receptor M1
MOL007098	deoxyneocryptotanshinone	Estrogen receptor
MOL007098	deoxyneocryptotanshinone	Androgen receptor
MOL007098	deoxyneocryptotanshinone	Sodium channel protein type 5 subunit alpha
MOL007098	deoxyneocryptotanshinone	Muscarinic acetylcholine receptor M5
MOL007098	deoxyneocryptotanshinone	Prostaglandin G/H synthase 2
MOL007098	deoxyneocryptotanshinone	Nitric-oxide synthase, endothelial
MOL007098	deoxyneocryptotanshinone	Carbonic anhydrase II
MOL007098	deoxyneocryptotanshinone	Muscarinic acetylcholine receptor M4
MOL007098	deoxyneocryptotanshinone	Retinoic acid receptor RXR-alpha
MOL007098	deoxyneocryptotanshinone	Delta-type opioid receptor
MOL007098	deoxyneocryptotanshinone	Alpha-1A adrenergic receptor
MOL007098	deoxyneocryptotanshinone	Muscarinic acetylcholine receptor M2
MOL007098	deoxyneocryptotanshinone	Alpha-1B adrenergic receptor
MOL007098	deoxyneocryptotanshinone	Beta-2 adrenergic receptor
MOL007098	deoxyneocryptotanshinone	Alpha-1D adrenergic receptor
MOL007098	deoxyneocryptotanshinone	DNA topoisomerase II
MOL007098	deoxyneocryptotanshinone	Mu-type opioid receptor
MOL007098	deoxyneocryptotanshinone	Glycogen synthase kinase-3 beta
MOL007098	deoxyneocryptotanshinone	Cell division protein kinase 2
MOL007098	deoxyneocryptotanshinone	Neuronal acetylcholine receptor protein, alpha-7 chain
MOL007098	deoxyneocryptotanshinone	Ig gamma-1 chain C region
MOL007098	deoxyneocryptotanshinone	Proto-oncogene serine/threonine-protein kinase Pim-1
MOL007098	deoxyneocryptotanshinone	Nuclear receptor coactivator 2
MOL007098	deoxyneocryptotanshinone	Nuclear receptor coactivator 1
MOL007100	dihydrotanshinlactone	Nitric oxide synthase, inducible
MOL007100	dihydrotanshinlactone	Prostaglandin G/H synthase 1
MOL007100	dihydrotanshinlactone	Dopamine D1 receptor
MOL007100	dihydrotanshinlactone	Muscarinic acetylcholine receptor M3
MOL007100	dihydrotanshinlactone	Thrombin
MOL007100	dihydrotanshinlactone	Muscarinic acetylcholine receptor M1
MOL007100	dihydrotanshinlactone	Estrogen receptor
MOL007100	dihydrotanshinlactone	Androgen receptor
MOL007100	dihydrotanshinlactone	Sodium channel protein type 5 subunit alpha
MOL007100	dihydrotanshinlactone	Peroxisome proliferator activated receptor gamma
MOL007100	dihydrotanshinlactone	Muscarinic acetylcholine receptor M5
MOL007100	dihydrotanshinlactone	Prostaglandin G/H synthase 2
MOL007100	dihydrotanshinlactone	5-hydroxytryptamine receptor 3A
MOL007100	dihydrotanshinlactone	Carbonic anhydrase II
MOL007100	dihydrotanshinlactone	Retinoic acid receptor RXR-alpha
MOL007100	dihydrotanshinlactone	Acetylcholinesterase
MOL007100	dihydrotanshinlactone	CGMP-inhibited 3',5'-cyclic phosphodiesterase A
MOL007100	dihydrotanshinlactone	5-hydroxytryptamine 2A receptor
MOL007100	dihydrotanshinlactone	Alpha-1A adrenergic receptor
MOL007100	dihydrotanshinlactone	Alpha-1B adrenergic receptor
MOL007100	dihydrotanshinlactone	mRNA of Protein-tyrosine phosphatase, non-receptor type 1
MOL007100	dihydrotanshinlactone	Sodium-dependent dopamine transporter
MOL007100	dihydrotanshinlactone	Beta-2 adrenergic receptor
MOL007100	dihydrotanshinlactone	Alpha-1D adrenergic receptor
MOL007100	dihydrotanshinlactone	Sodium-dependent serotonin transporter
MOL007100	dihydrotanshinlactone	Mu-type opioid receptor
MOL007100	dihydrotanshinlactone	Gamma-aminobutyric acid receptor subunit alpha-1
MOL007100	dihydrotanshinlactone	Dipeptidyl peptidase IV
MOL007100	dihydrotanshinlactone	Glycogen synthase kinase-3 beta
MOL007100	dihydrotanshinlactone	Phosphatidylinositol-4,5-bisphosphate 3-kinase catalytic subunit, gamma isoform
MOL007100	dihydrotanshinlactone	Neuronal acetylcholine receptor protein, alpha-7 chain
MOL007100	dihydrotanshinlactone	mRNA of PKA Catalytic Subunit C-alpha
MOL007100	dihydrotanshinlactone	Ig gamma-1 chain C region
MOL007100	dihydrotanshinlactone	Trypsin-1
MOL007100	dihydrotanshinlactone	Proto-oncogene serine/threonine-protein kinase Pim-1
MOL007100	dihydrotanshinlactone	Cyclin-A2
MOL007101	dihydrotanshinoneⅠ	Prostaglandin G/H synthase 1
MOL007101	dihydrotanshinoneⅠ	Sodium channel protein type 5 subunit alpha
MOL007101	dihydrotanshinoneⅠ	Prostaglandin G/H synthase 2
MOL007101	dihydrotanshinoneⅠ	5-hydroxytryptamine receptor 3A
MOL007101	dihydrotanshinoneⅠ	Retinoic acid receptor RXR-alpha
MOL007101	dihydrotanshinoneⅠ	Alpha-1A adrenergic receptor
MOL007101	dihydrotanshinoneⅠ	Alpha-1B adrenergic receptor
MOL007101	dihydrotanshinoneⅠ	Beta-2 adrenergic receptor
MOL007101	dihydrotanshinoneⅠ	Gamma-aminobutyric acid receptor subunit alpha-1
MOL007101	dihydrotanshinoneⅠ	Heat shock protein HSP 90
MOL007101	dihydrotanshinoneⅠ	Phosphatidylinositol-4,5-bisphosphate 3-kinase catalytic subunit, gamma isoform
MOL007101	dihydrotanshinoneⅠ	Neuronal acetylcholine receptor protein, alpha-7 chain
MOL007101	dihydrotanshinoneⅠ	mRNA of PKA Catalytic Subunit C-alpha
MOL007101	dihydrotanshinoneⅠ	Ig gamma-1 chain C region
MOL007101	dihydrotanshinoneⅠ	Nuclear receptor coactivator 2
MOL007101	dihydrotanshinoneⅠ	Nuclear receptor coactivator 1
MOL007101	dihydrotanshinoneⅠ	Calmodulin
MOL007105	epidanshenspiroketallactone	Prostaglandin G/H synthase 1
MOL007105	epidanshenspiroketallactone	Dopamine D1 receptor
MOL007105	epidanshenspiroketallactone	Muscarinic acetylcholine receptor M3
MOL007105	epidanshenspiroketallactone	Muscarinic acetylcholine receptor M1
MOL007105	epidanshenspiroketallactone	Estrogen receptor
MOL007105	epidanshenspiroketallactone	Sodium channel protein type 5 subunit alpha
MOL007105	epidanshenspiroketallactone	Muscarinic acetylcholine receptor M5
MOL007105	epidanshenspiroketallactone	Prostaglandin G/H synthase 2
MOL007105	epidanshenspiroketallactone	Nitric-oxide synthase, endothelial
MOL007105	epidanshenspiroketallactone	Muscarinic acetylcholine receptor M4
MOL007105	epidanshenspiroketallactone	Retinoic acid receptor RXR-alpha
MOL007105	epidanshenspiroketallactone	Delta-type opioid receptor
MOL007105	epidanshenspiroketallactone	CGMP-inhibited 3',5'-cyclic phosphodiesterase A
MOL007105	epidanshenspiroketallactone	5-hydroxytryptamine 2A receptor
MOL007105	epidanshenspiroketallactone	Alpha-1A adrenergic receptor
MOL007105	epidanshenspiroketallactone	Muscarinic acetylcholine receptor M2
MOL007105	epidanshenspiroketallactone	Alpha-1B adrenergic receptor
MOL007105	epidanshenspiroketallactone	Beta-2 adrenergic receptor
MOL007105	epidanshenspiroketallactone	Alpha-1D adrenergic receptor
MOL007105	epidanshenspiroketallactone	Sodium-dependent serotonin transporter
MOL007105	epidanshenspiroketallactone	Mu-type opioid receptor
MOL007105	epidanshenspiroketallactone	Gamma-aminobutyric acid receptor subunit alpha-1
MOL007105	epidanshenspiroketallactone	Heat shock protein HSP 90
MOL007105	epidanshenspiroketallactone	Cell division protein kinase 2
MOL007105	epidanshenspiroketallactone	Neuronal acetylcholine receptor protein, alpha-7 chain
MOL007105	epidanshenspiroketallactone	Proto-oncogene serine/threonine-protein kinase Pim-1
MOL007107	C09092	Muscarinic acetylcholine receptor M3
MOL007107	C09092	Thrombin
MOL007107	C09092	Muscarinic acetylcholine receptor M1
MOL007107	C09092	Sodium channel protein type 5 subunit alpha
MOL007107	C09092	Carbonic anhydrase II
MOL007107	C09092	Acetylcholinesterase
MOL007107	C09092	Alpha-1A adrenergic receptor
MOL007107	C09092	Muscarinic acetylcholine receptor M2
MOL007107	C09092	Alpha-1B adrenergic receptor
MOL007107	C09092	Beta-2 adrenergic receptor
MOL007107	C09092	Alpha-1D adrenergic receptor
MOL007107	C09092	Mu-type opioid receptor
MOL007108	isocryptotanshi-none	Nitric oxide synthase, inducible
MOL007108	isocryptotanshi-none	Prostaglandin G/H synthase 1
MOL007108	isocryptotanshi-none	Dopamine D1 receptor
MOL007108	isocryptotanshi-none	Muscarinic acetylcholine receptor M3
MOL007108	isocryptotanshi-none	Muscarinic acetylcholine receptor M1
MOL007108	isocryptotanshi-none	Estrogen receptor
MOL007108	isocryptotanshi-none	Androgen receptor
MOL007108	isocryptotanshi-none	Sodium channel protein type 5 subunit alpha
MOL007108	isocryptotanshi-none	Coagulation factor Xa
MOL007108	isocryptotanshi-none	Muscarinic acetylcholine receptor M5
MOL007108	isocryptotanshi-none	Prostaglandin G/H synthase 2
MOL007108	isocryptotanshi-none	Carbonic anhydrase II
MOL007108	isocryptotanshi-none	Muscarinic acetylcholine receptor M4
MOL007108	isocryptotanshi-none	Retinoic acid receptor RXR-alpha
MOL007108	isocryptotanshi-none	Delta-type opioid receptor
MOL007108	isocryptotanshi-none	Acetylcholinesterase
MOL007108	isocryptotanshi-none	Alpha-1A adrenergic receptor
MOL007108	isocryptotanshi-none	Muscarinic acetylcholine receptor M2
MOL007108	isocryptotanshi-none	Alpha-1B adrenergic receptor
MOL007108	isocryptotanshi-none	Beta-2 adrenergic receptor
MOL007108	isocryptotanshi-none	Alpha-1D adrenergic receptor
MOL007108	isocryptotanshi-none	DNA topoisomerase II
MOL007108	isocryptotanshi-none	D(2) dopamine receptor
MOL007108	isocryptotanshi-none	Mu-type opioid receptor
MOL007108	isocryptotanshi-none	Gamma-aminobutyric acid receptor subunit alpha-1
MOL007108	isocryptotanshi-none	Cell division protein kinase 2
MOL007108	isocryptotanshi-none	Neuronal acetylcholine receptor protein, alpha-7 chain
MOL007108	isocryptotanshi-none	Trypsin-1
MOL007108	isocryptotanshi-none	Proto-oncogene serine/threonine-protein kinase Pim-1
MOL007108	isocryptotanshi-none	Nuclear receptor coactivator 2
MOL007108	isocryptotanshi-none	Nuclear receptor coactivator 1
MOL007111	Isotanshinone II	Nitric oxide synthase, inducible
MOL007111	Isotanshinone II	Dopamine D1 receptor
MOL007111	Isotanshinone II	Muscarinic acetylcholine receptor M3
MOL007111	Isotanshinone II	Thrombin
MOL007111	Isotanshinone II	Muscarinic acetylcholine receptor M1
MOL007111	Isotanshinone II	Estrogen receptor
MOL007111	Isotanshinone II	Androgen receptor
MOL007111	Isotanshinone II	Sodium channel protein type 5 subunit alpha
MOL007111	Isotanshinone II	Muscarinic acetylcholine receptor M5
MOL007111	Isotanshinone II	Prostaglandin G/H synthase 2
MOL007111	Isotanshinone II	Retinoic acid receptor RXR-alpha
MOL007111	Isotanshinone II	Delta-type opioid receptor
MOL007111	Isotanshinone II	Acetylcholinesterase
MOL007111	Isotanshinone II	Alpha-1A adrenergic receptor
MOL007111	Isotanshinone II	Muscarinic acetylcholine receptor M2
MOL007111	Isotanshinone II	Beta-2 adrenergic receptor
MOL007111	Isotanshinone II	Mu-type opioid receptor
MOL007111	Isotanshinone II	Estrogen receptor beta
MOL007111	Isotanshinone II	Gamma-aminobutyric acid receptor subunit alpha-1
MOL007111	Isotanshinone II	Dipeptidyl peptidase IV
MOL007111	Isotanshinone II	Glycogen synthase kinase-3 beta
MOL007111	Isotanshinone II	Cell division protein kinase 2
MOL007111	Isotanshinone II	Neuronal acetylcholine receptor protein, alpha-7 chain
MOL007111	Isotanshinone II	Serine/threonine-protein kinase Chk1
MOL007111	Isotanshinone II	Proto-oncogene serine/threonine-protein kinase Pim-1
MOL007111	Isotanshinone II	Cyclin-A2
MOL007115	manool	Nuclear receptor coactivator 2
MOL007119	miltionone Ⅰ	Prostaglandin G/H synthase 1
MOL007119	miltionone Ⅰ	Muscarinic acetylcholine receptor M3
MOL007119	miltionone Ⅰ	Muscarinic acetylcholine receptor M1
MOL007119	miltionone Ⅰ	Estrogen receptor
MOL007119	miltionone Ⅰ	Androgen receptor
MOL007119	miltionone Ⅰ	Sodium channel protein type 5 subunit alpha
MOL007119	miltionone Ⅰ	Coagulation factor Xa
MOL007119	miltionone Ⅰ	Prostaglandin G/H synthase 2
MOL007119	miltionone Ⅰ	Carbonic anhydrase II
MOL007119	miltionone Ⅰ	Retinoic acid receptor RXR-alpha
MOL007119	miltionone Ⅰ	Delta-type opioid receptor
MOL007119	miltionone Ⅰ	5-hydroxytryptamine 2A receptor
MOL007119	miltionone Ⅰ	Alpha-1A adrenergic receptor
MOL007119	miltionone Ⅰ	Muscarinic acetylcholine receptor M2
MOL007119	miltionone Ⅰ	Alpha-1B adrenergic receptor
MOL007119	miltionone Ⅰ	Beta-2 adrenergic receptor
MOL007119	miltionone Ⅰ	DNA topoisomerase II
MOL007119	miltionone Ⅰ	Mu-type opioid receptor
MOL007119	miltionone Ⅰ	Glucocorticoid receptor
MOL007119	miltionone Ⅰ	Glycogen synthase kinase-3 beta
MOL007119	miltionone Ⅰ	Cell division protein kinase 2
MOL007119	miltionone Ⅰ	Beta-lactamase
MOL007119	miltionone Ⅰ	Neuronal acetylcholine receptor protein, alpha-7 chain
MOL007119	miltionone Ⅰ	Ig gamma-1 chain C region
MOL007119	miltionone Ⅰ	Proto-oncogene serine/threonine-protein kinase Pim-1
MOL007119	miltionone Ⅰ	Cyclin-A2
MOL007119	miltionone Ⅰ	Nuclear receptor coactivator 2
MOL007119	miltionone Ⅰ	Nuclear receptor coactivator 1
MOL007120	miltionone Ⅱ	Thrombin
MOL007120	miltionone Ⅱ	Prostaglandin G/H synthase 2
MOL007120	miltionone Ⅱ	Carbonic anhydrase II
MOL007120	miltionone Ⅱ	Acetylcholinesterase
MOL007120	miltionone Ⅱ	Progesterone receptor
MOL007120	miltionone Ⅱ	Glucocorticoid receptor
MOL007120	miltionone Ⅱ	Nuclear receptor coactivator 2
MOL007120	miltionone Ⅱ	Nuclear receptor coactivator 1
MOL007121	miltipolone	Estrogen receptor
MOL007121	miltipolone	Acetylcholinesterase
MOL007122	Miltirone	Prostaglandin G/H synthase 1
MOL007122	Miltirone	Dopamine D1 receptor
MOL007122	Miltirone	Muscarinic acetylcholine receptor M3
MOL007122	Miltirone	Muscarinic acetylcholine receptor M1
MOL007122	Miltirone	Estrogen receptor
MOL007122	Miltirone	Androgen receptor
MOL007122	Miltirone	D(1B) dopamine receptor
MOL007122	Miltirone	Sodium channel protein type 5 subunit alpha
MOL007122	Miltirone	Muscarinic acetylcholine receptor M5
MOL007122	Miltirone	Prostaglandin G/H synthase 2
MOL007122	Miltirone	Nitric-oxide synthase, endothelial
MOL007122	Miltirone	Carbonic anhydrase II
MOL007122	Miltirone	Alpha-2C adrenergic receptor
MOL007122	Miltirone	Muscarinic acetylcholine receptor M4
MOL007122	Miltirone	Retinoic acid receptor RXR-alpha
MOL007122	Miltirone	Delta-type opioid receptor
MOL007122	Miltirone	Alpha-1A adrenergic receptor
MOL007122	Miltirone	Muscarinic acetylcholine receptor M2
MOL007122	Miltirone	Alpha-1B adrenergic receptor
MOL007122	Miltirone	Sodium-dependent dopamine transporter
MOL007122	Miltirone	Beta-2 adrenergic receptor
MOL007122	Miltirone	Alpha-1D adrenergic receptor
MOL007122	Miltirone	DNA topoisomerase II
MOL007122	Miltirone	Mu-type opioid receptor
MOL007122	Miltirone	Neuronal acetylcholine receptor protein, alpha-7 chain
MOL007122	Miltirone	Nuclear receptor coactivator 2
MOL007124	neocryptotanshinone ii	Prostaglandin G/H synthase 1
MOL007124	neocryptotanshinone ii	Dopamine D1 receptor
MOL007124	neocryptotanshinone ii	Muscarinic acetylcholine receptor M3
MOL007124	neocryptotanshinone ii	Muscarinic acetylcholine receptor M1
MOL007124	neocryptotanshinone ii	Estrogen receptor
MOL007124	neocryptotanshinone ii	Androgen receptor
MOL007124	neocryptotanshinone ii	Sodium channel protein type 5 subunit alpha
MOL007124	neocryptotanshinone ii	Prostaglandin G/H synthase 2
MOL007124	neocryptotanshinone ii	Nitric-oxide synthase, endothelial
MOL007124	neocryptotanshinone ii	Carbonic anhydrase II
MOL007124	neocryptotanshinone ii	Muscarinic acetylcholine receptor M4
MOL007124	neocryptotanshinone ii	Retinoic acid receptor RXR-alpha
MOL007124	neocryptotanshinone ii	Delta-type opioid receptor
MOL007124	neocryptotanshinone ii	CGMP-inhibited 3',5'-cyclic phosphodiesterase A
MOL007124	neocryptotanshinone ii	Alpha-1A adrenergic receptor
MOL007124	neocryptotanshinone ii	Muscarinic acetylcholine receptor M2
MOL007124	neocryptotanshinone ii	Alpha-1B adrenergic receptor
MOL007124	neocryptotanshinone ii	Sodium-dependent dopamine transporter
MOL007124	neocryptotanshinone ii	Beta-2 adrenergic receptor
MOL007124	neocryptotanshinone ii	Alpha-1D adrenergic receptor
MOL007124	neocryptotanshinone ii	Sodium-dependent serotonin transporter
MOL007124	neocryptotanshinone ii	Mu-type opioid receptor
MOL007124	neocryptotanshinone ii	Gamma-aminobutyric acid receptor subunit alpha-1
MOL007124	neocryptotanshinone ii	Glycogen synthase kinase-3 beta
MOL007124	neocryptotanshinone ii	Heat shock protein HSP 90
MOL007124	neocryptotanshinone ii	Cell division protein kinase 2
MOL007124	neocryptotanshinone ii	Neuronal acetylcholine receptor protein, alpha-7 chain
MOL007124	neocryptotanshinone ii	Proto-oncogene serine/threonine-protein kinase Pim-1
MOL007124	neocryptotanshinone ii	Cyclin-A2
MOL007125	neocryptotanshinone	Prostaglandin G/H synthase 1
MOL007125	neocryptotanshinone	Muscarinic acetylcholine receptor M3
MOL007125	neocryptotanshinone	Muscarinic acetylcholine receptor M1
MOL007125	neocryptotanshinone	Sodium channel protein type 5 subunit alpha
MOL007125	neocryptotanshinone	Peroxisome proliferator activated receptor gamma
MOL007125	neocryptotanshinone	Prostaglandin G/H synthase 2
MOL007125	neocryptotanshinone	Carbonic anhydrase II
MOL007125	neocryptotanshinone	Alpha-1B adrenergic receptor
MOL007125	neocryptotanshinone	Beta-2 adrenergic receptor
MOL007125	neocryptotanshinone	Alpha-1D adrenergic receptor
MOL007125	neocryptotanshinone	DNA topoisomerase II
MOL007125	neocryptotanshinone	Mu-type opioid receptor
MOL007125	neocryptotanshinone	Neuronal acetylcholine receptor protein, alpha-7 chain
MOL007125	neocryptotanshinone	Ig gamma-1 chain C region
MOL007125	neocryptotanshinone	Nuclear receptor coactivator 2
MOL007125	neocryptotanshinone	Nuclear receptor coactivator 1
MOL007127	1-methyl-8,9-dihydro-7H-naphtho[5,6-g]benzofuran-6,10,11-trione	Prostaglandin G/H synthase 1
MOL007127	1-methyl-8,9-dihydro-7H-naphtho[5,6-g]benzofuran-6,10,11-trione	Dopamine D1 receptor
MOL007127	1-methyl-8,9-dihydro-7H-naphtho[5,6-g]benzofuran-6,10,11-trione	Muscarinic acetylcholine receptor M3
MOL007127	1-methyl-8,9-dihydro-7H-naphtho[5,6-g]benzofuran-6,10,11-trione	Thrombin
MOL007127	1-methyl-8,9-dihydro-7H-naphtho[5,6-g]benzofuran-6,10,11-trione	Sodium channel protein type 5 subunit alpha
MOL007127	1-methyl-8,9-dihydro-7H-naphtho[5,6-g]benzofuran-6,10,11-trione	Muscarinic acetylcholine receptor M5
MOL007127	1-methyl-8,9-dihydro-7H-naphtho[5,6-g]benzofuran-6,10,11-trione	Prostaglandin G/H synthase 2
MOL007127	1-methyl-8,9-dihydro-7H-naphtho[5,6-g]benzofuran-6,10,11-trione	Carbonic anhydrase II
MOL007127	1-methyl-8,9-dihydro-7H-naphtho[5,6-g]benzofuran-6,10,11-trione	Retinoic acid receptor RXR-alpha
MOL007127	1-methyl-8,9-dihydro-7H-naphtho[5,6-g]benzofuran-6,10,11-trione	Acetylcholinesterase
MOL007127	1-methyl-8,9-dihydro-7H-naphtho[5,6-g]benzofuran-6,10,11-trione	Alpha-1A adrenergic receptor
MOL007127	1-methyl-8,9-dihydro-7H-naphtho[5,6-g]benzofuran-6,10,11-trione	Beta-2 adrenergic receptor
MOL007127	1-methyl-8,9-dihydro-7H-naphtho[5,6-g]benzofuran-6,10,11-trione	Mu-type opioid receptor
MOL007127	1-methyl-8,9-dihydro-7H-naphtho[5,6-g]benzofuran-6,10,11-trione	Gamma-aminobutyric acid receptor subunit alpha-1
MOL007127	1-methyl-8,9-dihydro-7H-naphtho[5,6-g]benzofuran-6,10,11-trione	Dipeptidyl peptidase IV
MOL007127	1-methyl-8,9-dihydro-7H-naphtho[5,6-g]benzofuran-6,10,11-trione	Heat shock protein HSP 90
MOL007127	1-methyl-8,9-dihydro-7H-naphtho[5,6-g]benzofuran-6,10,11-trione	Phosphatidylinositol-4,5-bisphosphate 3-kinase catalytic subunit, gamma isoform
MOL007127	1-methyl-8,9-dihydro-7H-naphtho[5,6-g]benzofuran-6,10,11-trione	Neuronal acetylcholine receptor protein, alpha-7 chain
MOL007127	1-methyl-8,9-dihydro-7H-naphtho[5,6-g]benzofuran-6,10,11-trione	Ig gamma-1 chain C region
MOL007127	1-methyl-8,9-dihydro-7H-naphtho[5,6-g]benzofuran-6,10,11-trione	Nuclear receptor coactivator 1
MOL007130	prolithospermic acid	Nitric oxide synthase, inducible
MOL007130	prolithospermic acid	Prostaglandin G/H synthase 1
MOL007130	prolithospermic acid	Thrombin
MOL007130	prolithospermic acid	Estrogen receptor
MOL007130	prolithospermic acid	Androgen receptor
MOL007130	prolithospermic acid	Prostaglandin G/H synthase 2
MOL007130	prolithospermic acid	mRNA of Protein-tyrosine phosphatase, non-receptor type 1
MOL007130	prolithospermic acid	Heat shock protein HSP 90
MOL007130	prolithospermic acid	Trypsin-1
MOL007130	prolithospermic acid	Calmodulin
MOL007132	(2R)-3-(3,4-dihydroxyphenyl)-2-[(Z)-3-(3,4-dihydroxyphenyl)acryloyl]oxy-propionic acid	Thrombin
MOL007132	(2R)-3-(3,4-dihydroxyphenyl)-2-[(Z)-3-(3,4-dihydroxyphenyl)acryloyl]oxy-propionic acid	Estrogen receptor
MOL007132	(2R)-3-(3,4-dihydroxyphenyl)-2-[(Z)-3-(3,4-dihydroxyphenyl)acryloyl]oxy-propionic acid	Androgen receptor
MOL007132	(2R)-3-(3,4-dihydroxyphenyl)-2-[(Z)-3-(3,4-dihydroxyphenyl)acryloyl]oxy-propionic acid	Peroxisome proliferator activated receptor gamma
MOL007132	(2R)-3-(3,4-dihydroxyphenyl)-2-[(Z)-3-(3,4-dihydroxyphenyl)acryloyl]oxy-propionic acid	Prostaglandin G/H synthase 2
MOL007132	(2R)-3-(3,4-dihydroxyphenyl)-2-[(Z)-3-(3,4-dihydroxyphenyl)acryloyl]oxy-propionic acid	Dipeptidyl peptidase IV
MOL007132	(2R)-3-(3,4-dihydroxyphenyl)-2-[(Z)-3-(3,4-dihydroxyphenyl)acryloyl]oxy-propionic acid	Trypsin-1
MOL007132	(2R)-3-(3,4-dihydroxyphenyl)-2-[(Z)-3-(3,4-dihydroxyphenyl)acryloyl]oxy-propionic acid	Cyclin-A2
MOL007141	salvianolic acid g	Prostaglandin G/H synthase 2
MOL007142	salvianolic acid j	Coagulation factor VII
MOL007142	salvianolic acid j	mRNA of Protein-tyrosine phosphatase, non-receptor type 1
MOL007142	salvianolic acid j	Trypsin-1
MOL007143	salvilenone Ⅰ	Prostaglandin G/H synthase 2
MOL007143	salvilenone Ⅰ	Retinoic acid receptor RXR-alpha
MOL007143	salvilenone Ⅰ	Acetylcholinesterase
MOL007143	salvilenone Ⅰ	Progesterone receptor
MOL007143	salvilenone Ⅰ	mRNA of Protein-tyrosine phosphatase, non-receptor type 1
MOL007143	salvilenone Ⅰ	Glucocorticoid receptor
MOL007143	salvilenone Ⅰ	Nuclear receptor coactivator 2
MOL007143	salvilenone Ⅰ	Nuclear receptor coactivator 1
MOL007145	salviolone	Prostaglandin G/H synthase 1
MOL007145	salviolone	Dopamine D1 receptor
MOL007145	salviolone	Muscarinic acetylcholine receptor M3
MOL007145	salviolone	Thrombin
MOL007145	salviolone	Muscarinic acetylcholine receptor M1
MOL007145	salviolone	D(1B) dopamine receptor
MOL007145	salviolone	Sodium channel protein type 5 subunit alpha
MOL007145	salviolone	Muscarinic acetylcholine receptor M5
MOL007145	salviolone	Prostaglandin G/H synthase 2
MOL007145	salviolone	Alpha-2A adrenergic receptor
MOL007145	salviolone	5-hydroxytryptamine 1A receptor
MOL007145	salviolone	5-hydroxytryptamine receptor 3A
MOL007145	salviolone	Gamma-aminobutyric-acid receptor alpha-2 subunit
MOL007145	salviolone	Muscarinic acetylcholine receptor M4
MOL007145	salviolone	Delta-type opioid receptor
MOL007145	salviolone	Acetylcholinesterase
MOL007145	salviolone	CGMP-inhibited 3',5'-cyclic phosphodiesterase A
MOL007145	salviolone	5-hydroxytryptamine 2A receptor
MOL007145	salviolone	Gamma-aminobutyric-acid receptor alpha-5 subunit
MOL007145	salviolone	Sodium-dependent noradrenaline transporter
MOL007145	salviolone	Alpha-1A adrenergic receptor
MOL007145	salviolone	Gamma-aminobutyric-acid receptor alpha-3 subunit
MOL007145	salviolone	5-hydroxytryptamine 2C receptor
MOL007145	salviolone	Muscarinic acetylcholine receptor M2
MOL007145	salviolone	Alpha-2B adrenergic receptor
MOL007145	salviolone	Alpha-1B adrenergic receptor
MOL007145	salviolone	Sodium-dependent dopamine transporter
MOL007145	salviolone	Neuronal acetylcholine receptor subunit alpha-2
MOL007145	salviolone	Sodium-dependent serotonin transporter
MOL007145	salviolone	D(2) dopamine receptor
MOL007145	salviolone	Mu-type opioid receptor
MOL007145	salviolone	Gamma-aminobutyric acid receptor subunit alpha-1
MOL007145	salviolone	5-hydroxytryptamine 1B receptor
MOL007145	salviolone	Neuronal acetylcholine receptor protein, alpha-7 chain
MOL007145	salviolone	Gamma-aminobutyric-acid receptor subunit alpha-6
MOL007145	salviolone	Gamma-aminobutyric acid receptor subunit gamma-3
MOL007145	salviolone	Gamma-aminobutyric acid receptor subunit epsilon
MOL007150	(6S)-6-hydroxy-1-methyl-6-methylol-8,9-dihydro-7H-naphtho[8,7-g]benzofuran-10,11-quinone	Thrombin
MOL007150	(6S)-6-hydroxy-1-methyl-6-methylol-8,9-dihydro-7H-naphtho[8,7-g]benzofuran-10,11-quinone	Prostaglandin G/H synthase 2
MOL007150	(6S)-6-hydroxy-1-methyl-6-methylol-8,9-dihydro-7H-naphtho[8,7-g]benzofuran-10,11-quinone	Carbonic anhydrase II
MOL007150	(6S)-6-hydroxy-1-methyl-6-methylol-8,9-dihydro-7H-naphtho[8,7-g]benzofuran-10,11-quinone	Acetylcholinesterase
MOL007150	(6S)-6-hydroxy-1-methyl-6-methylol-8,9-dihydro-7H-naphtho[8,7-g]benzofuran-10,11-quinone	Dipeptidyl peptidase IV
MOL007150	(6S)-6-hydroxy-1-methyl-6-methylol-8,9-dihydro-7H-naphtho[8,7-g]benzofuran-10,11-quinone	Heat shock protein HSP 90
MOL007150	(6S)-6-hydroxy-1-methyl-6-methylol-8,9-dihydro-7H-naphtho[8,7-g]benzofuran-10,11-quinone	Trypsin-1
MOL007150	(6S)-6-hydroxy-1-methyl-6-methylol-8,9-dihydro-7H-naphtho[8,7-g]benzofuran-10,11-quinone	Nuclear receptor coactivator 1
MOL007151	Tanshindiol B	Thrombin
MOL007151	Tanshindiol B	Prostaglandin G/H synthase 2
MOL007151	Tanshindiol B	Carbonic anhydrase II
MOL007151	Tanshindiol B	Acetylcholinesterase
MOL007151	Tanshindiol B	Dipeptidyl peptidase IV
MOL007151	Tanshindiol B	Heat shock protein HSP 90
MOL007151	Tanshindiol B	Nuclear receptor coactivator 1
MOL007152	Przewaquinone E	Thrombin
MOL007152	Przewaquinone E	Prostaglandin G/H synthase 2
MOL007152	Przewaquinone E	Carbonic anhydrase II
MOL007152	Przewaquinone E	Acetylcholinesterase
MOL007152	Przewaquinone E	Dipeptidyl peptidase IV
MOL007152	Przewaquinone E	Heat shock protein HSP 90
MOL007152	Przewaquinone E	Nuclear receptor coactivator 1
MOL007154	tanshinone iia	Dopamine D1 receptor
MOL007154	tanshinone iia	Muscarinic acetylcholine receptor M3
MOL007154	tanshinone iia	Thrombin
MOL007154	tanshinone iia	Muscarinic acetylcholine receptor M1
MOL007154	tanshinone iia	Sodium channel protein type 5 subunit alpha
MOL007154	tanshinone iia	Muscarinic acetylcholine receptor M5
MOL007154	tanshinone iia	Prostaglandin G/H synthase 2
MOL007154	tanshinone iia	Muscarinic acetylcholine receptor M4
MOL007154	tanshinone iia	Delta-type opioid receptor
MOL007154	tanshinone iia	Acetylcholinesterase
MOL007154	tanshinone iia	Alpha-1A adrenergic receptor
MOL007154	tanshinone iia	Muscarinic acetylcholine receptor M2
MOL007154	tanshinone iia	Beta-2 adrenergic receptor
MOL007154	tanshinone iia	Mu-type opioid receptor
MOL007154	tanshinone iia	Dipeptidyl peptidase IV
MOL007154	tanshinone iia	Neuronal acetylcholine receptor protein, alpha-7 chain
MOL007154	tanshinone iia	Nuclear receptor coactivator 1
MOL007154	tanshinone iia	Retinoic acid receptor RXR-alpha
MOL007154	tanshinone iia	Transcription factor p65
MOL007154	tanshinone iia	Apoptosis regulator Bcl-2
MOL007154	tanshinone iia	Proto-oncogene c-Fos
MOL007154	tanshinone iia	Cyclin-dependent kinase inhibitor 1
MOL007154	tanshinone iia	Matrix metalloproteinase-9
MOL007154	tanshinone iia	Transcription factor AP-1
MOL007154	tanshinone iia	Activator of 90 kDa heat shock protein ATPase homolog 1
MOL007154	tanshinone iia	Caspase-3
MOL007154	tanshinone iia	Cellular tumor antigen p53
MOL007154	tanshinone iia	NF-kappa-B inhibitor alpha
MOL007154	tanshinone iia	Fatty acid synthase
MOL007154	tanshinone iia	Endothelin-1 receptor
MOL007154	tanshinone iia	Endothelin-1
MOL007154	tanshinone iia	Cytochrome P450 3A4
MOL007154	tanshinone iia	Cytochrome P450 1A2
MOL007154	tanshinone iia	Myc proto-oncogene protein
MOL007154	tanshinone iia	Cytochrome P450 1A1
MOL007154	tanshinone iia	Nuclear receptor subfamily 1 group I member 2
MOL007154	tanshinone iia	Nucleophosmin
MOL007154	tanshinone iia	Endothelin-converting enzyme 1
MOL007154	tanshinone iia	Poly [ADP-ribose] polymerase 4
MOL007154	tanshinone iia	Calcitonin receptor
MOL007154	tanshinone iia	Integrin beta-3
MOL007155	(6S)-6-(hydroxymethyl)-1,6-dimethyl-8,9-dihydro-7H-naphtho[8,7-g]benzofuran-10,11-dione	Thrombin
MOL007155	(6S)-6-(hydroxymethyl)-1,6-dimethyl-8,9-dihydro-7H-naphtho[8,7-g]benzofuran-10,11-dione	Muscarinic acetylcholine receptor M1
MOL007155	(6S)-6-(hydroxymethyl)-1,6-dimethyl-8,9-dihydro-7H-naphtho[8,7-g]benzofuran-10,11-dione	Sodium channel protein type 5 subunit alpha
MOL007155	(6S)-6-(hydroxymethyl)-1,6-dimethyl-8,9-dihydro-7H-naphtho[8,7-g]benzofuran-10,11-dione	Prostaglandin G/H synthase 2
MOL007155	(6S)-6-(hydroxymethyl)-1,6-dimethyl-8,9-dihydro-7H-naphtho[8,7-g]benzofuran-10,11-dione	Delta-type opioid receptor
MOL007155	(6S)-6-(hydroxymethyl)-1,6-dimethyl-8,9-dihydro-7H-naphtho[8,7-g]benzofuran-10,11-dione	Acetylcholinesterase
MOL007155	(6S)-6-(hydroxymethyl)-1,6-dimethyl-8,9-dihydro-7H-naphtho[8,7-g]benzofuran-10,11-dione	Alpha-1A adrenergic receptor
MOL007155	(6S)-6-(hydroxymethyl)-1,6-dimethyl-8,9-dihydro-7H-naphtho[8,7-g]benzofuran-10,11-dione	Beta-2 adrenergic receptor
MOL007155	(6S)-6-(hydroxymethyl)-1,6-dimethyl-8,9-dihydro-7H-naphtho[8,7-g]benzofuran-10,11-dione	Mu-type opioid receptor
MOL007155	(6S)-6-(hydroxymethyl)-1,6-dimethyl-8,9-dihydro-7H-naphtho[8,7-g]benzofuran-10,11-dione	Dipeptidyl peptidase IV
MOL007155	(6S)-6-(hydroxymethyl)-1,6-dimethyl-8,9-dihydro-7H-naphtho[8,7-g]benzofuran-10,11-dione	Neuronal acetylcholine receptor protein, alpha-7 chain
MOL007155	(6S)-6-(hydroxymethyl)-1,6-dimethyl-8,9-dihydro-7H-naphtho[8,7-g]benzofuran-10,11-dione	Trypsin-1
MOL007155	(6S)-6-(hydroxymethyl)-1,6-dimethyl-8,9-dihydro-7H-naphtho[8,7-g]benzofuran-10,11-dione	Nuclear receptor coactivator 1
MOL007156	tanshinone Ⅵ	Prostaglandin G/H synthase 1
MOL007156	tanshinone Ⅵ	Estrogen receptor
MOL007156	tanshinone Ⅵ	Androgen receptor
MOL007156	tanshinone Ⅵ	Sodium channel protein type 5 subunit alpha
MOL007156	tanshinone Ⅵ	Peroxisome proliferator activated receptor gamma
MOL007156	tanshinone Ⅵ	Coagulation factor Xa
MOL007156	tanshinone Ⅵ	Prostaglandin G/H synthase 2
MOL007156	tanshinone Ⅵ	Heat shock protein HSP 90
MOL007156	tanshinone Ⅵ	Beta-lactamase
MOL007156	tanshinone Ⅵ	Ig gamma-1 chain C region
MOL007156	tanshinone Ⅵ	Nuclear receptor coactivator 2
MOL007156	tanshinone Ⅵ	Nuclear receptor coactivator 1
MOL007156	tanshinone Ⅵ	Calmodulin
